# Supplementary material for: Multinuclear NMR Measurements and DFT Calculations for Capecitabine Tautomeric Form Assignment in a Solution
Source: Molecules. 2018 Jan 13;23(1):161. doi: 10.3390/molecules23010161 (PMC6016955; doi:10.3390/molecules23010161)
Supplement: Supplementary file 1 [file molecules-23-00161-s001.zip]

Archive with 29 entries (29 files):
- Fig_S1.cdx
- Fig_S1.tif
- Fig_S2.tif
- Fig_S3.tif
- Fig_S4.tif
- Fig_S5.tif
- Fig_S6.tif
- Fig_S7a.jpg
- Fig_S7b.jpg
- Fig_S7c.jpg
- Fig_S7d.jpg
- Fig_S7e.jpg
- Fig_S7_a.tiff
- Fig_S7_b.tiff
- Fig_S8_a.tiff
- Fig_S8_b.tiff
- Fig_S9.tiff
- SupplementaryMaterials.docx
- TableS1.docx
- TableS10.docx
- TableS11.docx
- TableS2.docx
- TableS3.docx
- TableS4.docx
- TableS5.docx
- TableS6.docx
- TableS7.docx
- TableS8.docx
- TableS9.docx
